# Supplementary material for: 2,3-Dimethyl-N-[(E)-4-nitro­benzyl­idene]aniline
Source: Acta Crystallogr Sect E Struct Rep Online. 2010 Jun 5;66(Pt 7):o1561. doi: 10.1107/S160053681001932X (PMC3006706; doi:10.1107/S160053681001932X)
Supplement: Supplementary file 2 [file e-66-o1561-Isup2.hkl]

#
# h,k,l, Fc-squared, Fo-squared, sigma(Fo-squared) and status flag
#
data_I
_shelx_title ' R18_0m in P2(1)2(1)2(1)'
_shelx_refln_list_code          4
_shelx_F_calc_maximum      110.76
_exptl_crystal_F_000       536.00
_reflns_d_resolution_high  0.7415
 
loop_
 _symmetry_equiv_pos_as_xyz
 'x, y, z'
 'x+1/2, -y+1/2, -z'
 '-x, y+1/2, -z+1/2'
 '-x+1/2, -y, z+1/2'
 
_cell_length_a     7.1969
_cell_length_b    11.8023
_cell_length_c    15.3721
_cell_angle_alpha  90.000
_cell_angle_beta   90.000
_cell_angle_gamma  90.000
 
_shelx_F_squared_multiplier     1.000
 
loop_
 _refln_index_h
 _refln_index_k
 _refln_index_l
 _refln_F_squared_calc
 _refln_F_squared_meas
 _refln_F_squared_sigma
 _refln_observed_status
   2   0   0     2026.65     2062.23     35.49 o
   4   0   0    12268.85    12280.10    254.93 o
   6   0   0      100.59       84.20      6.26 o
   8   0   0       50.72       43.59     10.44 o
   1   1   0       46.91       40.08      1.25 o
   2   1   0      125.19      116.96      2.81 o
   3   1   0        8.58        8.22      1.94 o
   4   1   0      512.79      528.17     11.43 o
   5   1   0       12.53        9.13      1.95 o
   6   1   0       33.63       33.80      3.08 o
   7   1   0        3.52        5.29      2.71 o
   8   1   0       14.48       12.41      5.19 o
   9   1   0        3.54        0.52      4.64 o
   1   2   0      206.86      201.28      2.30 o
   2   2   0       26.17       20.57      1.98 o
   3   2   0       18.60       24.30      2.53 o
   4   2   0      403.47      391.76     10.14 o
   5   2   0      218.33      234.94      9.36 o
   6   2   0        9.62        7.20      3.30 o
   7   2   0        1.31       -2.83      3.01 o
   8   2   0        4.07        1.40      8.10 o
   9   2   0       24.60       20.82      6.45 o
   1   3   0       28.77       29.85      0.84 o
   2   3   0      668.32      667.75      9.63 o
   3   3   0       95.64      104.64      4.23 o
   4   3   0      338.61      342.37      9.47 o
   5   3   0        1.44        1.60      2.46 o
   6   3   0       17.94       18.66      4.38 o
   7   3   0        1.86        2.37      4.79 o
   8   3   0       60.29       53.23      7.96 o
   9   3   0        1.08        2.28      4.88 o
   0   4   0       41.37       37.84      2.01 o
   1   4   0      202.10      185.11      2.51 o
   2   4   0      516.10      529.23      7.06 o
   3   4   0        8.22        5.39      1.15 o
   4   4   0      146.14      150.20      5.78 o
   5   4   0      136.60      124.28      6.40 o
   6   4   0       71.84       75.28      7.02 o
   7   4   0        0.77        4.31      5.65 o
   8   4   0        8.58       12.16      6.63 o
   9   4   0        4.62        5.69      6.63 o
   1   5   0     1292.24     1403.23     13.17 o
   2   5   0     1158.78     1235.44     14.26 o
   3   5   0       32.83       36.53      1.40 o
   4   5   0        0.03        0.09      1.76 o
   5   5   0      174.41      187.85      7.46 o
   6   5   0       34.44       36.85      7.23 o
   7   5   0        0.10        1.16      3.21 o
   8   5   0        0.02        7.37      5.40 o
   9   5   0        3.16        8.35      9.09 o
   0   6   0      533.32      500.89      9.74 o
   1   6   0      158.42      161.90      3.47 o
   2   6   0       56.05       50.47      2.54 o
   3   6   0        3.44        2.05      1.12 o
   4   6   0        4.39        5.27      0.89 o
   5   6   0       15.55       13.48      2.45 o
   6   6   0        6.75        4.87      3.35 o
   7   6   0        1.85        2.61      5.22 o
   8   6   0        2.25       14.24      7.98 o
   1   7   0       10.42        9.62      1.46 o
   2   7   0        0.65       -0.31      1.53 o
   3   7   0       33.67       33.42      2.26 o
   4   7   0        0.10       -0.50      1.22 o
   5   7   0       10.37        8.78      2.33 o
   6   7   0        0.86       -1.91      3.16 o
   7   7   0        0.00       -5.40      5.53 o
   8   7   0        1.50        1.72      6.88 o
   0   8   0       47.57       48.95      4.79 o
   1   8   0        1.80       -0.96      1.18 o
   2   8   0        1.24        2.49      1.03 o
   3   8   0        2.37        1.76      1.38 o
   4   8   0        3.03        5.04      1.73 o
   5   8   0        0.45       -1.47      1.98 o
   6   8   0        4.62        4.09      2.41 o
   7   8   0        4.13        9.53      3.81 o
   1   9   0        8.21        6.26      1.58 o
   2   9   0       33.33       33.99      2.59 o
   3   9   0        7.13        6.15      2.41 o
   4   9   0        3.55        0.31      1.77 o
   5   9   0        0.18        3.29      2.59 o
   6   9   0        2.33        2.94      2.86 o
   7   9   0        7.55        3.53      3.09 o
   0  10   0        4.29       -1.49      2.44 o
   1  10   0       11.32        8.22      1.90 o
   2  10   0       75.87       72.42      3.08 o
   3  10   0       34.59       34.49      3.76 o
   4  10   0        8.82        7.04      2.45 o
   5  10   0        0.99        3.01      2.68 o
   6  10   0       47.17       52.00      5.15 o
   7  10   0        7.24        3.17      3.71 o
   1  11   0        0.32       -1.31      1.63 o
   2  11   0       55.41       47.54      4.54 o
   3  11   0       16.17       18.82      3.39 o
   4  11   0       24.72       22.17      3.92 o
   5  11   0        1.97        4.24      3.46 o
   6  11   0       20.22       22.68      4.89 o
   7  11   0        4.49        2.82      6.14 o
   0  12   0       20.23       17.75      3.73 o
   1  12   0        3.59        3.23      1.97 o
   2  12   0        8.92        9.06      2.99 o
   3  12   0       21.97       22.83      3.75 o
   4  12   0       25.71       31.85      6.38 o
   5  12   0        5.01        7.80      3.79 o
   6  12   0        7.48        2.17      7.22 o
   1  13   0       14.73       15.65      2.69 o
   2  13   0       12.64       11.07      3.58 o
   3  13   0        0.01       -1.57      3.81 o
   4  13   0        7.29       -0.22      5.61 o
   5  13   0        0.67        5.34      4.00 o
   0  14   0       55.28       63.86      5.93 o
   1  14   0        0.97        2.67      2.97 o
   2  14   0        1.25        3.39      3.59 o
   3  14   0        0.01       -5.77      5.77 o
   4  14   0        2.63       -0.76      3.53 o
   1  15   0        0.29       -3.43      4.75 o
   2  15   0        3.53       -4.25      6.39 o
   3  15   0        2.14        1.35      5.38 o
   1   0   1      336.54      317.62      4.71 o
   3   0   1        2.35        3.53      1.14 o
   4   0   1     1039.21     1029.78     20.34 o
   5   0   1       47.25       48.25      3.54 o
   6   0   1      222.02      204.47      9.70 o
   7   0   1        6.97        4.07      2.04 o
   8   0   1       22.55       29.14      6.60 o
   9   0   1        1.22        5.96      4.91 o
   0   1   1     1701.87     1532.10     22.99 o
   1   1   1      183.96      192.46      1.96 o
   3   1   1      130.91      126.37      2.25 o
   4   1   1      462.98      464.05      6.82 o
   5   1   1       70.64       66.32      3.84 o
   6   1   1      371.15      348.92      5.67 o
   7   1   1       15.05       18.10      2.98 o
   8   1   1       12.24        3.74      3.17 o
   9   1   1        1.38       -0.35      3.31 o
   0   2   1      815.65      823.18      6.58 o
   1   2   1      904.32      879.64      5.10 o
   2   2   1      782.70      790.41      7.10 o
   3   2   1       34.26       34.86      1.72 o
   4   2   1      286.59      277.54      6.70 o
   5   2   1       59.69       59.78      3.99 o
   6   2   1      163.94      145.45      6.11 o
   7   2   1       34.14       34.13      3.52 o
   8   2   1        4.83        3.31      3.37 o
   9   2   1        0.24        2.02      3.33 o
   0   3   1       48.37       42.50      1.39 o
   1   3   1      545.20      531.47      3.05 o
   2   3   1      298.32      286.53      3.39 o
   3   3   1      207.76      212.99      3.57 o
   4   3   1        3.75        3.38      1.35 o
   5   3   1        6.79        6.84      1.89 o
   6   3   1       89.89       91.27      5.40 o
   7   3   1       26.59       21.28      3.06 o
   8   3   1        4.59        9.37      7.00 o
   9   3   1        1.32        2.31      3.59 o
   0   4   1      218.85      210.55      2.84 o
   1   4   1      196.34      197.71      1.79 o
   2   4   1        1.21        3.09      0.53 o
   3   4   1       26.27       30.79      1.55 o
   4   4   1      290.71      271.34      5.56 o
   5   4   1        0.28        1.69      1.40 o
   6   4   1       34.15       38.25      4.47 o
   7   4   1       16.11       17.59      3.22 o
   8   4   1       10.07        8.87      3.55 o
   9   4   1        1.68       -0.78      8.07 o
   0   5   1     1050.33     1189.08     13.68 o
   1   5   1      662.85      714.65      5.99 o
   2   5   1      210.38      215.57      3.70 o
   3   5   1      479.56      532.87      4.13 o
   4   5   1      129.73      136.19      2.68 o
   5   5   1       14.72       15.91      2.13 o
   6   5   1        9.35       11.49      2.39 o
   7   5   1       11.60       11.29      3.86 o
   8   5   1        3.63        6.00      2.82 o
   9   5   1        0.03        0.12      7.25 o
   0   6   1      343.62      329.72      5.67 o
   1   6   1      152.84      163.15      2.83 o
   2   6   1        6.47        8.79      1.09 o
   3   6   1      149.33      147.28      2.66 o
   4   6   1       55.88       60.41      1.74 o
   5   6   1        0.66        0.71      0.87 o
   6   6   1       17.76       21.77      1.96 o
   7   6   1       12.25       18.35      3.40 o
   8   6   1        1.11        0.85      4.49 o
   0   7   1       19.54       20.60      2.07 o
   1   7   1      215.49      226.95      3.33 o
   2   7   1      119.03      120.55      2.77 o
   3   7   1       22.89       26.95      1.50 o
   4   7   1        2.94        2.35      0.95 o
   5   7   1        4.52        5.93      1.49 o
   6   7   1        9.84        7.71      1.69 o
   7   7   1        9.08        4.97      3.13 o
   8   7   1        1.08        2.03      5.28 o
   0   8   1       53.90       53.61      3.01 o
   1   8   1      112.07      106.06      2.52 o
   2   8   1        4.16        5.90      1.24 o
   3   8   1       69.40       69.17      2.33 o
   4   8   1       12.16       13.97      1.53 o
   5   8   1        5.48        6.88      1.81 o
   6   8   1        3.35        0.64      1.66 o
   7   8   1        1.23        2.03      4.24 o
   0   9   1        7.76       10.19      1.80 o
   1   9   1       34.08       31.63      1.70 o
   2   9   1       40.99       40.81      1.33 o
   3   9   1        0.84        1.53      1.06 o
   4   9   1        1.89        1.66      1.28 o
   5   9   1       20.58       20.85      2.45 o
   6   9   1        7.74        7.80      2.18 o
   7   9   1        1.64        0.31      2.47 o
   0  10   1        2.71       -0.82      1.79 o
   1  10   1       44.07       41.86      2.05 o
   2  10   1       75.02       69.75      2.23 o
   3  10   1       12.30        9.95      2.02 o
   4  10   1       89.73       95.55      3.55 o
   5  10   1       17.39       15.25      2.60 o
   6  10   1        6.44        5.93      2.26 o
   7  10   1        0.16        4.14      2.66 o
   0  11   1      115.22      110.44      4.66 o
   1  11   1        4.12        4.61      1.34 o
   2  11   1       91.93       89.09      4.01 o
   3  11   1        7.76        7.63      2.04 o
   4  11   1       73.47       72.75      3.90 o
   5  11   1        7.24        5.73      2.32 o
   6  11   1       23.33       23.97      3.43 o
   7  11   1        0.61       -3.42      4.51 o
   0  12   1        2.01        0.94      1.95 o
   1  12   1        8.64       10.71      1.73 o
   2  12   1       16.48       16.31      2.46 o
   3  12   1        6.09        5.06      1.99 o
   4  12   1       13.75        6.48      2.75 o
   5  12   1        3.89        1.67      2.59 o
   6  12   1       21.49       22.41      3.69 o
   0  13   1        8.87        9.40      2.80 o
   1  13   1        4.87        4.81      1.42 o
   2  13   1        9.28       12.93      2.52 o
   3  13   1        2.19        2.38      2.49 o
   4  13   1        2.17        0.60      3.02 o
   5  13   1        0.67        0.86      2.70 o
   0  14   1        1.00       -2.10      2.10 o
   1  14   1        0.23        0.55      2.04 o
   2  14   1       11.96       12.09      3.85 o
   3  14   1        2.33        2.24      2.64 o
   4  14   1        2.27        2.72      2.81 o
   0  15   1        5.24       10.61      3.04 o
   1  15   1        1.57        0.66      2.57 o
   2  15   1        4.28        0.62      3.25 o
   3  15   1        3.73        0.57      3.47 o
   0   0   2        5.23        4.81      0.57 o
   1   0   2      627.68      590.26      6.41 o
   2   0   2     2584.60     2484.65     30.65 o
   3   0   2       19.77       18.88      2.12 o
   4   0   2      156.59      157.64     11.13 o
   5   0   2       75.07       82.74      4.41 o
   6   0   2      277.46      244.08      8.41 o
   7   0   2        3.68        5.54      2.20 o
   8   0   2       10.97       15.36      5.77 o
   9   0   2        6.91        4.98      6.82 o
   1   1   2      179.24      170.63      1.56 o
   2   1   2     3919.53     3829.36     25.47 o
   3   1   2      276.72      269.76      4.24 o
   4   1   2     1389.08     1369.87     13.51 o
   5   1   2        3.91        4.66      1.25 o
   6   1   2      148.19      147.94      4.17 o
   7   1   2       20.82       21.13      2.85 o
   8   1   2       29.54       19.06      4.22 o
   9   1   2        2.26        2.51      3.67 o
   0   2   2      657.28      619.21      4.78 o
   1   2   2     1282.40     1181.69      6.26 o
   2   2   2     1054.44     1003.83      8.06 o
   3   2   2      735.03      749.87      9.30 o
   4   2   2      906.36      918.74     13.68 o
   5   2   2        5.90        4.16      1.69 o
   6   2   2       77.92       74.63      4.52 o
   7   2   2       19.31       16.50      2.85 o
   8   2   2       67.25       56.86      6.67 o
   9   2   2        1.74        6.00      3.66 o
   0   3   2     1133.06     1096.80      8.96 o
   1   3   2      201.97      194.01      1.51 o
   2   3   2       93.64       98.72      1.42 o
   3   3   2       29.85       28.20      1.57 o
   4   3   2       56.61       50.23      2.61 o
   5   3   2        8.92        8.18      2.28 o
   6   3   2       67.95       70.95      4.84 o
   7   3   2        5.28        2.32      2.30 o
   8   3   2        0.61        0.14      3.20 o
   9   3   2       16.67       11.80      4.06 o
   0   4   2      749.36      755.82      8.52 o
   1   4   2      199.43      218.36      1.91 o
   2   4   2       73.75       77.77      1.36 o
   3   4   2      106.87      114.18      1.63 o
   4   4   2       17.59       18.71      1.61 o
   5   4   2       24.57       25.06      3.69 o
   6   4   2       19.65       16.63      2.64 o
   7   4   2        8.43        9.78      2.67 o
   8   4   2       10.28       14.36      4.25 o
   9   4   2        1.73       14.34      5.82 o
   0   5   2        7.09       13.88      1.54 o
   1   5   2       33.61       31.08      1.15 o
   2   5   2      152.97      171.82      3.02 o
   3   5   2       48.61       55.29      1.34 o
   4   5   2        4.96        4.27      0.73 o
   5   5   2        2.07        0.68      1.52 o
   6   5   2       17.77       12.01      2.47 o
   7   5   2        4.66        4.78      2.72 o
   8   5   2        0.35        6.88      5.12 o
   9   5   2        1.03       -2.95      7.12 o
   0   6   2      342.69      383.78      6.30 o
   1   6   2     1248.65     1364.53     10.53 o
   2   6   2      173.39      172.71      3.04 o
   3   6   2      349.60      346.13      4.59 o
   4   6   2      149.75      148.57      2.82 o
   5   6   2       85.25       78.58      2.16 o
   6   6   2       15.91       16.34      2.09 o
   7   6   2        4.22        2.36      2.79 o
   8   6   2        8.33        7.40      3.51 o
   0   7   2        9.14       12.04      1.70 o
   1   7   2       95.06       89.10      2.25 o
   2   7   2        2.60        2.33      0.84 o
   3   7   2       31.79       33.57      1.99 o
   4   7   2       38.27       35.90      1.92 o
   5   7   2       39.31       39.93      2.40 o
   6   7   2        6.89        5.22      1.53 o
   7   7   2        0.31       -1.73      2.71 o
   8   7   2       11.57       18.35     15.99 o
   0   8   2        0.63       -1.29      1.29 o
   1   8   2      102.82       97.63      2.58 o
   2   8   2        9.85       10.67      0.93 o
   3   8   2       16.26       14.08      1.74 o
   4   8   2        2.46        1.43      1.15 o
   5   8   2        3.67        3.50      1.64 o
   6   8   2        1.30        1.87      1.73 o
   7   8   2        9.89       13.39      2.98 o
   0   9   2       55.00       49.32      3.13 o
   1   9   2       12.17       15.27      1.48 o
   2   9   2       47.53       47.39      1.87 o
   3   9   2       33.20       31.98      2.40 o
   4   9   2       12.87       14.40      1.71 o
   5   9   2        1.84       -0.79      1.74 o
   6   9   2        6.22        5.06      2.10 o
   7   9   2        5.32        4.70      2.49 o
   0  10   2      833.06      864.82     12.77 o
   1  10   2       47.33       43.13      2.14 o
   2  10   2      248.34      252.54      4.24 o
   3  10   2       24.97       23.91      2.27 o
   4  10   2      172.14      167.71      4.25 o
   5  10   2        8.24        5.44      2.12 o
   6  10   2       24.12       28.74      3.14 o
   7  10   2        4.05        0.35      2.79 o
   0  11   2       49.70       54.92      3.52 o
   1  11   2       50.52       54.15      2.24 o
   2  11   2      122.83      107.88      4.38 o
   3  11   2        2.73        0.42      1.83 o
   4  11   2       37.72       35.79      3.11 o
   5  11   2        8.00        5.93      3.00 o
   6  11   2       30.95       26.31      3.56 o
   0  12   2        0.99        1.64      1.84 o
   1  12   2        7.39        5.92      1.41 o
   2  12   2        5.73        8.06      2.07 o
   3  12   2        1.49       -1.59      1.59 o
   4  12   2       12.38        7.86      2.62 o
   5  12   2        8.26        7.19      2.51 o
   6  12   2        4.18        2.14      2.87 o
   0  13   2       20.34       21.08      2.89 o
   1  13   2        3.48        3.84      1.37 o
   2  13   2        2.94        1.80      1.99 o
   3  13   2        0.25       -2.28      2.28 o
   4  13   2        3.98        4.59      3.16 o
   5  13   2        0.66       -0.29      2.72 o
   0  14   2        0.11       -1.37      2.20 o
   1  14   2        0.74       -2.23      2.33 o
   2  14   2        3.59        3.29      3.04 o
   3  14   2        0.89       -2.57      2.57 o
   4  14   2        0.98        0.36      2.56 o
   0  15   2        7.87       14.12      3.58 o
   1  15   2       13.94       14.59      3.37 o
   2  15   2        5.38        4.45      4.18 o
   3  15   2        2.40        7.22      4.51 o
   1   0   3      394.86      373.21      3.19 o
   2   0   3      328.55      319.64      5.46 o
   3   0   3      425.51      441.09      8.00 o
   4   0   3      325.48      313.84      8.04 o
   5   0   3        4.06        3.81      1.58 o
   6   0   3       38.99       35.35      3.93 o
   7   0   3       39.00       38.14      5.17 o
   8   0   3       20.10       17.20      5.77 o
   9   0   3        0.02        4.00      4.91 o
   0   1   3     1998.75     1930.17     12.61 o
   1   1   3      491.64      469.65      2.58 o
   2   1   3      789.44      733.62      7.03 o
   3   1   3      152.46      149.92      3.12 o
   4   1   3      431.96      448.33      6.56 o
   5   1   3       52.18       52.38      2.43 o
   6   1   3      147.39      143.04      4.43 o
   7   1   3        1.14        2.03      1.68 o
   8   1   3       18.49       20.68      4.78 o
   9   1   3        4.87        1.11      3.62 o
   0   2   3     3232.17     3123.92     19.97 o
   1   2   3      291.96      285.07      2.41 o
   2   2   3       85.37       76.18      1.19 o
   3   2   3      441.61      403.76      5.25 o
   4   2   3      657.09      621.79      8.09 o
   5   2   3       88.14       82.08      4.02 o
   6   2   3      100.03       94.56      5.03 o
   7   2   3        7.73        7.12      2.49 o
   8   2   3       28.50       26.46      5.18 o
   9   2   3        3.40        4.14      3.68 o
   0   3   3     2091.22     2025.37     14.12 o
   1   3   3      218.77      221.50      1.66 o
   2   3   3       14.47       13.31      0.57 o
   3   3   3       44.13       41.94      1.74 o
   4   3   3      173.93      190.27      4.39 o
   5   3   3       14.33       14.04      1.70 o
   6   3   3       23.42       23.87      2.74 o
   7   3   3       31.58       31.74      3.56 o
   8   3   3       15.70       16.55      4.23 o
   9   3   3        2.62       -1.43      4.78 o
   0   4   3      166.27      174.13      3.37 o
   1   4   3       83.13       83.78      1.53 o
   2   4   3      169.17      159.15      2.02 o
   3   4   3       43.67       40.22      1.20 o
   4   4   3        8.44        5.60      1.42 o
   5   4   3       37.34       36.29      3.06 o
   6   4   3        4.68        2.87      1.90 o
   7   4   3        1.33        2.28      2.30 o
   8   4   3        3.53        7.44      4.33 o
   9   4   3        5.72       15.40     12.16 o
   0   5   3      265.04      258.34      4.50 o
   1   5   3      357.84      366.91      3.78 o
   2   5   3      184.51      189.48      2.96 o
   3   5   3      175.27      172.60      2.57 o
   4   5   3      109.02      112.69      2.05 o
   5   5   3       78.89       84.10      2.67 o
   6   5   3        6.43        8.43      2.25 o
   7   5   3       17.42       15.57      2.80 o
   8   5   3        8.18        7.58      3.99 o
   9   5   3        2.60        7.42      4.65 o
   0   6   3       98.89      110.50      3.18 o
   1   6   3      602.79      658.05      5.82 o
   2   6   3      139.66      143.03      2.59 o
   3   6   3      133.26      131.72      3.17 o
   4   6   3       31.32       29.05      1.77 o
   5   6   3       61.55       67.09      1.98 o
   6   6   3       34.45       36.83      2.36 o
   7   6   3       16.26       16.90      3.36 o
   8   6   3        1.93        4.99      7.42 o
   0   7   3       60.78       62.67      3.05 o
   1   7   3       47.58       47.63      1.74 o
   2   7   3      175.15      179.69      3.51 o
   3   7   3       98.95      101.51      3.19 o
   4   7   3       11.78       10.50      1.31 o
   5   7   3       23.90       27.34      1.88 o
   6   7   3       34.43       37.16      2.44 o
   7   7   3        3.81       -1.52      2.84 o
   8   7   3        2.48        3.93      4.66 o
   0   8   3      185.97      174.70      4.70 o
   1   8   3        5.51        6.66      1.11 o
   2   8   3      126.24      124.71      2.86 o
   3   8   3       26.31       26.27      2.44 o
   4   8   3       59.64       61.94      2.85 o
   5   8   3       21.58       19.07      2.23 o
   6   8   3        5.64        5.80      2.14 o
   7   8   3        8.22       13.67      3.07 o
   8   8   3        1.91        8.29      5.54 o
   0   9   3      198.84      210.76      5.43 o
   1   9   3        3.21        2.45      1.06 o
   2   9   3      105.17      104.15      2.94 o
   3   9   3        0.54        3.02      1.57 o
   4   9   3       29.51       29.33      2.30 o
   5   9   3        4.78        2.70      1.89 o
   6   9   3       11.28        8.52      2.19 o
   7   9   3        0.21       -1.62      2.44 o
   0  10   3      810.53      813.60     12.32 o
   1  10   3        1.41        3.34      1.27 o
   2  10   3      664.68      673.62      8.29 o
   3  10   3       16.94       16.66      2.21 o
   4  10   3      165.52      166.90      5.95 o
   5  10   3        2.67       -0.29      1.86 o
   6  10   3       36.54       35.55      3.63 o
   7  10   3        2.44        1.03      4.43 o
   0  11   3        3.58        1.73      2.02 o
   1  11   3       75.15       66.43      2.58 o
   2  11   3       30.17       28.13      2.86 o
   3  11   3       67.62       65.24      3.38 o
   4  11   3       29.56       30.56      2.91 o
   5  11   3       11.99        8.62      2.71 o
   6  11   3        5.05        6.76      2.78 o
   0  12   3        2.95        1.01      1.83 o
   1  12   3        4.00        5.30      1.32 o
   2  12   3        0.14       -0.48      1.85 o
   3  12   3        4.77        5.78      1.93 o
   4  12   3        2.69        0.53      2.20 o
   5  12   3        0.35       -0.26      2.36 o
   6  12   3        0.54       -1.93      2.60 o
   0  13   3        1.37        3.09      2.19 o
   1  13   3        4.05        6.74      1.56 o
   2  13   3        4.59        5.74      2.22 o
   3  13   3        2.16       -0.10      2.31 o
   4  13   3        6.49        5.72      3.15 o
   5  13   3        0.24       -1.14      3.06 o
   0  14   3        0.77       -0.99      2.23 o
   1  14   3        0.77       -1.39      2.19 o
   2  14   3        7.30        9.47      3.45 o
   3  14   3        0.83        0.29      3.26 o
   4  14   3        4.45        3.38      3.28 o
   0  15   3        2.35        7.16      4.16 o
   1  15   3        5.98        4.08      3.00 o
   2  15   3        2.74       -0.10      3.41 o
   0   0   4     2219.63     2171.41     18.66 o
   1   0   4      174.14      171.11      2.18 o
   2   0   4       34.05       36.39      1.52 o
   3   0   4      148.51      156.50      4.63 o
   4   0   4      174.52      164.67      5.99 o
   5   0   4       53.31       61.75      4.56 o
   6   0   4       17.33       17.15      2.38 o
   7   0   4       17.37       19.20      4.50 o
   8   0   4        0.06        7.86      7.25 o
   9   0   4        7.01       -3.55      4.77 o
   0   1   4        0.55       -0.04      0.46 o
   1   1   4       32.10       27.54      0.65 o
   2   1   4       69.54       71.68      1.32 o
   3   1   4       91.14       91.09      2.62 o
   4   1   4      200.79      199.54      3.93 o
   5   1   4       25.98       27.23      2.00 o
   6   1   4       40.05       39.06      1.95 o
   7   1   4       16.18       13.23      2.33 o
   8   1   4       16.62       12.24      4.41 o
   9   1   4        1.67        0.41      3.41 o
   0   2   4     1254.62     1212.26      8.95 o
   1   2   4     1236.21     1173.88      5.54 o
   2   2   4      236.32      239.58      2.80 o
   3   2   4        1.13        1.80      0.96 o
   4   2   4       95.27       98.30      2.79 o
   5   2   4      100.34       94.05      2.84 o
   6   2   4       57.96       61.48      3.82 o
   7   2   4       21.23       16.53      2.92 o
   8   2   4       19.78       14.73      4.52 o
   9   2   4        4.30        6.58      4.26 o
   0   3   4      762.43      727.12      7.62 o
   1   3   4      660.97      655.41      3.80 o
   2   3   4      431.19      449.14      3.52 o
   3   3   4       46.51       45.88      1.33 o
   4   3   4       16.08       16.06      1.44 o
   5   3   4       71.53       71.54      3.33 o
   6   3   4       33.11       31.67      2.51 o
   7   3   4        8.28        7.98      2.56 o
   8   3   4        7.72        6.40      6.10 o
   9   3   4        9.41        6.94      8.60 o
   0   4   4      408.43      408.82      5.25 o
   1   4   4      639.41      699.49      4.96 o
   2   4   4      951.91      964.52      7.64 o
   3   4   4      220.49      235.55      2.25 o
   4   4   4       46.06       41.01      1.44 o
   5   4   4       75.38       87.02      3.90 o
   6   4   4        5.50        2.27      1.43 o
   7   4   4        3.91        8.09      2.63 o
   8   4   4       13.06        9.14      5.33 o
   9   4   4        8.85       16.48      6.24 o
   0   5   4      217.16      215.89      3.76 o
   1   5   4      414.17      451.60      4.43 o
   2   5   4       37.70       42.29      1.88 o
   3   5   4      453.93      445.64      6.53 o
   4   5   4       44.65       45.19      1.42 o
   5   5   4       12.94       12.61      1.41 o
   6   5   4       44.89       46.76      2.34 o
   7   5   4       29.82       30.29      4.43 o
   8   5   4        2.20        2.91      3.95 o
   0   6   4        9.52       13.65      1.61 o
   1   6   4       13.90       12.18      0.91 o
   2   6   4       38.87       37.85      1.24 o
   3   6   4       90.26       92.82      2.68 o
   4   6   4       89.19       96.69      3.05 o
   5   6   4       41.14       44.84      1.94 o
   6   6   4        3.84        3.87      1.72 o
   7   6   4        4.24        9.34      2.93 o
   8   6   4       20.06       20.71      5.06 o
   0   7   4       41.10       42.38      2.48 o
   1   7   4       62.66       75.94      1.99 o
   2   7   4       79.98       78.06      2.13 o
   3   7   4      101.53      106.98      3.26 o
   4   7   4        8.01        7.00      1.32 o
   5   7   4        0.53       -0.22      1.60 o
   6   7   4       15.77       16.59      2.03 o
   7   7   4       24.13       25.40      2.90 o
   8   7   4        0.21       -0.45      5.55 o
   0   8   4      173.82      171.21      6.63 o
   1   8   4       32.82       31.68      1.74 o
   2   8   4       55.87       54.39      2.06 o
   3   8   4       13.57       16.76      1.97 o
   4   8   4       51.07       51.28      2.70 o
   5   8   4       33.80       33.92      2.62 o
   6   8   4       14.97       18.72      2.55 o
   7   8   4        0.95        4.59      2.55 o
   8   8   4        6.67        3.11      5.13 o
   0   9   4      837.28      857.72     12.44 o
   1   9   4        7.71       11.09      1.43 o
   2   9   4      839.60      839.79      9.44 o
   3   9   4        1.51        3.80      1.72 o
   4   9   4      226.11      230.17      5.03 o
   5   9   4        1.67        2.14      1.81 o
   6   9   4       38.71       40.89      3.45 o
   7   9   4        1.49        2.38      2.56 o
   0  10   4       85.36       90.11      4.42 o
   1  10   4       15.32       11.00      1.90 o
   2  10   4      131.12      132.76      3.52 o
   3  10   4       11.09        8.99      2.02 o
   4  10   4       31.66       26.76      2.68 o
   5  10   4        2.60        0.04      2.05 o
   6  10   4        6.99        2.68      3.97 o
   7  10   4        2.59        2.49      2.73 o
   0  11   4      138.08      140.41      5.21 o
   1  11   4       76.24       75.93      2.92 o
   2  11   4       11.50        9.10      3.13 o
   3  11   4       25.23       26.86      2.59 o
   4  11   4       23.82       26.17      2.90 o
   5  11   4       11.62       12.27      2.82 o
   6  11   4        1.70        1.21      2.53 o
   0  12   4        3.18        4.12      2.28 o
   1  12   4       41.17       39.31      2.37 o
   2  12   4        1.09       -0.38      1.95 o
   3  12   4       15.56       14.49      2.18 o
   4  12   4        6.61        2.20      2.60 o
   5  12   4        4.40        4.66      2.76 o
   6  12   4        1.81       -2.03      3.79 o
   0  13   4        1.13        1.33      2.09 o
   1  13   4        1.67        1.77      1.62 o
   2  13   4        4.72       10.67      2.37 o
   3  13   4        1.51        0.78      2.59 o
   4  13   4        3.05        2.48      3.32 o
   5  13   4        1.08        0.40      3.08 o
   0  14   4        3.89        3.39      2.19 o
   1  14   4        0.79       -1.33      2.37 o
   2  14   4        1.10        0.83      2.81 o
   3  14   4        1.92        1.37      3.29 o
   4  14   4        0.72       -2.44      5.57 o
   0  15   4        1.85        2.76      3.88 o
   1  15   4        2.92        5.96      4.24 o
   2  15   4        2.45       -1.08      3.33 o
   1   0   5      470.67      461.63      4.49 o
   2   0   5      513.86      519.46      5.32 o
   3   0   5        0.94       -0.27      0.86 o
   4   0   5        9.06       10.24      2.04 o
   5   0   5      274.79      260.20     11.37 o
   6   0   5        8.76        9.31      2.67 o
   7   0   5        3.20        7.91      4.04 o
   8   0   5        0.01       -0.61      6.51 o
   9   0   5        5.71        4.50      5.17 o
   0   1   5      148.20      153.39      1.83 o
   1   1   5     1231.92     1176.92      5.61 o
   2   1   5      340.39      350.78      3.04 o
   3   1   5      184.49      197.10      2.43 o
   4   1   5       25.21       26.23      1.82 o
   5   1   5       35.82       32.91      2.26 o
   6   1   5       12.71       12.63      1.51 o
   7   1   5       16.76       18.70      2.68 o
   8   1   5        4.75        7.92      4.31 o
   9   1   5        0.68        0.01      4.00 o
   0   2   5        3.39        1.92      0.78 o
   1   2   5       78.59       81.12      1.10 o
   2   2   5      146.53      152.47      2.02 o
   3   2   5       23.63       26.82      1.14 o
   4   2   5        0.86        0.90      0.98 o
   5   2   5       46.18       48.23      2.39 o
   6   2   5       52.98       44.61      4.90 o
   7   2   5       12.69       11.28      3.01 o
   8   2   5        8.20        9.66      4.24 o
   9   2   5        2.86        4.75      7.68 o
   0   3   5      323.79      333.02      3.97 o
   1   3   5       27.92       31.32      0.92 o
   2   3   5       78.37       77.50      1.85 o
   3   3   5       42.80       44.66      1.41 o
   4   3   5       12.11       15.24      0.97 o
   5   3   5       30.10       27.71      2.60 o
   6   3   5       31.77       37.91      2.90 o
   7   3   5        5.58        6.13      2.55 o
   8   3   5        8.27        8.73      4.14 o
   9   3   5        4.45       11.74      6.43 o
   0   4   5      389.85      426.05      5.16 o
   1   4   5     2770.71     2866.72     16.58 o
   2   4   5      633.31      638.05      6.78 o
   3   4   5      623.68      674.55      6.44 o
   4   4   5       92.23       94.34      2.32 o
   5   4   5       43.55       46.68      1.95 o
   6   4   5       19.56       19.89      2.92 o
   7   4   5       54.79       53.42      4.16 o
   8   4   5        2.61        5.54      8.17 o
   9   4   5        5.37       14.76      6.28 o
   0   5   5      140.95      138.40      3.10 o
   1   5   5       79.84       72.55      1.61 o
   2   5   5       55.29       58.82      1.37 o
   3   5   5       49.42       46.78      1.88 o
   4   5   5       11.62       10.80      0.93 o
   5   5   5       32.89       34.53      1.93 o
   6   5   5       13.21       18.81      2.00 o
   7   5   5        9.92       13.58      3.21 o
   8   5   5       14.64       17.93      4.97 o
   0   6   5       25.52       28.56      1.85 o
   1   6   5      139.84      150.24      2.69 o
   2   6   5       59.43       60.33      1.45 o
   3   6   5       18.61       19.35      1.60 o
   4   6   5       15.08       12.65      1.64 o
   5   6   5       35.23       30.50      2.02 o
   6   6   5       51.39       56.12      2.96 o
   7   6   5        5.27        9.56      2.58 o
   8   6   5        1.27       -0.73      4.06 o
   0   7   5        0.51        0.63      1.08 o
   1   7   5       48.75       50.37      1.81 o
   2   7   5       30.15       29.70      1.47 o
   3   7   5        2.12        1.99      1.59 o
   4   7   5        5.96        4.81      1.51 o
   5   7   5       42.50       44.10      2.89 o
   6   7   5       37.42       40.81      2.84 o
   7   7   5        8.69        5.92      4.04 o
   8   7   5        1.86       -4.11      4.11 o
   0   8   5      253.20      260.61      5.00 o
   1   8   5       16.33       19.75      1.30 o
   2   8   5       48.02       48.58      2.05 o
   3   8   5       36.88       40.15      2.59 o
   4   8   5      174.17      182.53      4.09 o
   5   8   5        1.04        0.13      1.83 o
   6   8   5       31.26       33.14      3.07 o
   7   8   5        8.30       10.32      2.84 o
   8   8   5        9.30        7.98      7.49 o
   0   9   5      850.60      846.88     11.28 o
   1   9   5       34.72       36.40      1.78 o
   2   9   5      343.57      344.73      5.07 o
   3   9   5        5.36        7.46      1.91 o
   4   9   5      151.43      151.20      4.32 o
   5   9   5        4.20        3.19      2.10 o
   6   9   5       39.52       36.88      4.90 o
   7   9   5        1.92        2.25      2.60 o
   0  10   5       10.80        8.94      2.01 o
   1  10   5       11.54       10.60      1.36 o
   2  10   5       41.54       39.59      2.16 o
   3  10   5        2.69       -0.96      1.60 o
   4  10   5        5.49        6.59      2.23 o
   5  10   5        8.74        9.14      2.44 o
   6  10   5        1.96        0.39      2.47 o
   7  10   5        0.18       -0.27      2.80 o
   0  11   5        0.07        2.47      1.81 o
   1  11   5        3.94        3.07      1.49 o
   2  11   5        4.22        3.61      2.03 o
   3  11   5        3.13        3.37      1.94 o
   4  11   5        0.53       -0.78      1.93 o
   5  11   5        1.23       -0.63      2.78 o
   6  11   5        0.20        2.13      3.00 o
   0  12   5       17.90       13.68      2.73 o
   1  12   5       43.46       37.97      2.38 o
   2  12   5        2.10        1.62      1.91 o
   3  12   5       29.98       22.91      3.08 o
   4  12   5        2.39       -1.92      2.46 o
   5  12   5        5.85        5.18      2.92 o
   0  13   5        0.02       -1.07      2.02 o
   1  13   5        2.13        0.57      1.89 o
   2  13   5        1.05       -2.44      2.44 o
   3  13   5        3.84        2.82      3.33 o
   4  13   5        6.03        1.27      2.93 o
   5  13   5        2.27        5.11      4.71 o
   0  14   5        0.16        0.58      2.09 o
   1  14   5        0.66        3.95      2.60 o
   2  14   5        0.26       -1.03      2.65 o
   3  14   5        3.58        0.59      3.16 o
   0  15   5        2.03        6.68      4.18 o
   1  15   5        7.21       10.10      3.65 o
   2  15   5        6.35        9.91      3.84 o
   0   0   6       23.18       25.97      1.80 o
   1   0   6      232.49      235.38      2.70 o
   2   0   6        4.39        3.17      0.94 o
   3   0   6      424.54      438.38      9.76 o
   4   0   6        0.04       -0.05      0.81 o
   5   0   6       28.12       28.12      3.62 o
   6   0   6        2.09        0.68      2.27 o
   7   0   6       37.71       41.13      8.35 o
   8   0   6        2.93        5.65      6.51 o
   9   0   6        0.17       -2.58      7.25 o
   0   1   6       43.98       38.56      1.57 o
   1   1   6     1521.22     1575.38      8.24 o
   2   1   6      145.63      157.21      1.99 o
   3   1   6      763.39      779.11      6.67 o
   4   1   6       26.20       31.40      1.27 o
   5   1   6       64.52       61.61      2.94 o
   6   1   6        2.39        3.49      1.54 o
   7   1   6       10.65       11.01      3.14 o
   8   1   6        0.58       -2.23      4.33 o
   9   1   6        5.07       11.09      4.61 o
   0   2   6       30.31       37.98      1.30 o
   1   2   6       69.06       63.44      1.19 o
   2   2   6      130.27      139.94      2.19 o
   3   2   6      143.95      156.89      2.55 o
   4   2   6       48.99       51.61      3.31 o
   5   2   6        8.84        8.38      1.64 o
   6   2   6        4.55        6.81      2.04 o
   7   2   6        2.21        1.58      2.50 o
   8   2   6        3.27        3.94      3.90 o
   9   2   6        2.09        1.29      5.53 o
   0   3   6      907.76      925.37      9.78 o
   1   3   6      876.27      915.19      5.85 o
   2   3   6      364.04      373.62      3.81 o
   3   3   6      401.83      418.91      4.13 o
   4   3   6      143.97      141.90      3.43 o
   5   3   6       36.13       39.45      1.58 o
   6   3   6        2.49        2.36      1.50 o
   7   3   6       17.28       12.55      2.87 o
   8   3   6       13.98        7.61      5.30 o
   9   3   6        0.62        4.74      7.55 o
   0   4   6      430.65      473.69      6.16 o
   1   4   6      460.79      504.63      4.23 o
   2   4   6       23.46       19.38      0.86 o
   3   4   6      198.09      202.24      3.08 o
   4   4   6       39.71       45.72      1.51 o
   5   4   6       73.03       77.12      4.00 o
   6   4   6       12.61       14.83      2.04 o
   7   4   6        7.88        6.01      2.96 o
   8   4   6        3.62        7.80      5.45 o
   0   5   6        3.44        2.94      1.00 o
   1   5   6      280.84      294.01      3.46 o
   2   5   6       25.90       23.10      1.14 o
   3   5   6        6.47        5.46      1.07 o
   4   5   6       81.27       84.96      2.55 o
   5   5   6      128.78      125.01      3.88 o
   6   5   6       38.58       45.86      3.73 o
   7   5   6        2.09        2.41      2.64 o
   8   5   6        4.60        1.38      4.08 o
   0   6   6       38.18       37.73      1.96 o
   1   6   6       15.08       13.22      0.99 o
   2   6   6      169.00      168.38      2.68 o
   3   6   6       10.07       10.91      1.42 o
   4   6   6       44.86       44.06      2.08 o
   5   6   6       20.27       20.19      1.93 o
   6   6   6       18.42       17.34      2.08 o
   7   6   6       19.13       18.62      2.71 o
   8   6   6       19.91       23.59      4.99 o
   0   7   6      104.17       94.78      3.09 o
   1   7   6        2.27        1.87      0.84 o
   2   7   6        4.87        6.20      1.00 o
   3   7   6       47.56       47.65      2.38 o
   4   7   6      176.12      189.47      4.11 o
   5   7   6       19.98       24.80      2.52 o
   6   7   6        2.41        0.42      1.87 o
   7   7   6       11.33       12.03      2.66 o
   8   7   6       19.68       13.15      8.30 o
   0   8   6       76.64       66.85      3.05 o
   1   8   6        3.24        3.44      1.05 o
   2   8   6      138.00      125.59      2.81 o
   3   8   6        9.72        7.94      1.66 o
   4   8   6       70.16       67.75      3.09 o
   5   8   6       25.62       29.37      2.86 o
   6   8   6       36.27       38.35      3.08 o
   7   8   6        1.99        4.75      2.45 o
   0   9   6       10.60        9.66      1.93 o
   1   9   6        0.52       -0.62      1.10 o
   2   9   6       54.08       59.37      2.35 o
   3   9   6        6.82        6.45      1.66 o
   4   9   6       48.90       52.04      2.93 o
   5   9   6        4.49        3.92      2.19 o
   6   9   6       17.61       21.40      2.88 o
   7   9   6        1.75       -0.72      2.94 o
   0  10   6       13.39       13.26      1.93 o
   1  10   6        0.12        0.02      1.16 o
   2  10   6       16.74       13.28      1.52 o
   3  10   6        7.60       10.71      2.10 o
   4  10   6        3.62        0.98      1.79 o
   5  10   6        0.56       -1.65      2.17 o
   6  10   6        1.54        0.79      3.91 o
   7  10   6        3.04       -0.37      6.75 o
   0  11   6       14.59       16.36      2.18 o
   1  11   6        2.88        2.98      1.34 o
   2  11   6        1.43        1.31      1.75 o
   3  11   6        0.64        0.65      1.89 o
   4  11   6        1.35        3.34      2.40 o
   5  11   6        1.68       -2.55      2.55 o
   6  11   6        1.72        0.41      2.78 o
   0  12   6        1.65        2.40      2.00 o
   1  12   6       12.60       11.75      1.66 o
   2  12   6       25.31       28.09      3.03 o
   3  12   6        4.62       10.29      3.24 o
   4  12   6        1.22        4.69      3.01 o
   5  12   6        1.93       -1.75      2.65 o
   0  13   6        5.33        3.00      2.29 o
   1  13   6        6.96        5.87      1.93 o
   2  13   6        6.05        8.17      2.96 o
   3  13   6        2.59       -0.14      2.67 o
   4  13   6        0.21       -1.78      2.66 o
   0  14   6        2.56        2.02      3.69 o
   1  14   6        0.39        0.21      2.70 o
   2  14   6        2.38       -1.05      3.12 o
   3  14   6        2.27       -2.63      3.15 o
   0  15   6        8.64        6.04      6.39 o
   1  15   6       10.85       14.69      3.35 o
   1   0   7      333.67      332.95      4.22 o
   2   0   7       12.18       13.02      1.15 o
   3   0   7      376.26      391.40      5.07 o
   4   0   7        0.57       -0.52      1.04 o
   5   0   7        4.07        3.00      1.24 o
   6   0   7        8.62        5.63      2.20 o
   7   0   7        8.32       11.17      4.26 o
   8   0   7        1.41        2.58      6.88 o
   9   0   7        0.01        5.53      7.49 o
   0   1   7      164.14      151.30      2.81 o
   1   1   7     1025.89     1032.40      6.21 o
   2   1   7       12.12       13.62      0.79 o
   3   1   7      145.63      150.95      2.18 o
   4   1   7       53.20       50.03      2.10 o
   5   1   7       53.67       58.44      1.91 o
   6   1   7        0.15        2.23      1.14 o
   7   1   7        8.87        9.73      2.98 o
   8   1   7        1.89        2.31      4.92 o
   9   1   7        2.05        8.40      9.46 o
   0   2   7      922.96     1024.80      8.76 o
   1   2   7     1269.63     1334.62      7.45 o
   2   2   7       11.00       13.12      0.72 o
   3   2   7      165.11      170.43      3.28 o
   4   2   7       95.02       92.06      3.40 o
   5   2   7      131.37      141.23      3.49 o
   6   2   7        0.60        1.44      1.35 o
   7   2   7        6.67        7.44      3.48 o
   8   2   7        0.83        5.12      4.29 o
   9   2   7        1.05       11.92      6.11 o
   0   3   7       50.84       61.57      2.19 o
   1   3   7      556.68      580.39      4.81 o
   2   3   7      318.86      313.03      3.02 o
   3   3   7      327.40      330.48      4.26 o
   4   3   7        7.00        6.79      0.96 o
   5   3   7       23.98       20.01      1.87 o
   6   3   7       36.26       37.31      2.54 o
   7   3   7       18.06       13.15      3.60 o
   8   3   7        0.02        3.67      5.07 o
   0   4   7       20.33       17.71      1.40 o
   1   4   7       54.88       49.52      1.39 o
   2   4   7        2.43        2.32      0.55 o
   3   4   7       63.27       65.83      2.19 o
   4   4   7       17.42       17.82      1.46 o
   5   4   7       18.04       19.04      1.48 o
   6   4   7        1.43        0.01      1.73 o
   7   4   7        8.35        9.58      3.60 o
   8   4   7       11.68       10.02      6.39 o
   0   5   7        0.40       -0.59      1.03 o
   1   5   7       41.93       38.24      1.70 o
   2   5   7       33.98       33.90      1.49 o
   3   5   7       82.33       76.52      2.86 o
   4   5   7       66.85       68.40      2.54 o
   5   5   7       23.28       23.30      1.57 o
   6   5   7       21.24       22.95      2.47 o
   7   5   7       32.58       39.78      3.42 o
   8   5   7       15.12       19.89      5.56 o
   0   6   7      535.09      517.68      6.63 o
   1   6   7       35.40       32.70      1.49 o
   2   6   7       84.18       80.29      2.25 o
   3   6   7       35.52       30.23      2.07 o
   4   6   7      157.39      157.68      5.01 o
   5   6   7       17.76       19.26      2.48 o
   6   6   7       52.83       54.21      3.17 o
   7   6   7       15.05       15.43      2.66 o
   8   6   7        3.09       -1.30      3.92 o
   0   7   7      290.06      286.38      4.88 o
   1   7   7        7.08        6.53      0.92 o
   2   7   7      249.15      244.47      4.80 o
   3   7   7       48.00       51.17      2.58 o
   4   7   7       29.94       33.37      2.15 o
   5   7   7       11.06       14.67      2.42 o
   6   7   7       70.58       75.42      3.94 o
   7   7   7       15.28       18.05      3.84 o
   8   7   7        3.94       -8.77     10.66 o
   0   8   7        0.43       -1.30      1.30 o
   1   8   7        0.76       -0.14      0.91 o
   2   8   7       52.45       53.93      2.12 o
   3   8   7       27.66       25.61      2.30 o
   4   8   7       13.87       12.47      1.92 o
   5   8   7        6.12        3.55      2.15 o
   6   8   7       28.09       31.87      3.13 o
   7   8   7        8.04        6.82      5.28 o
   0   9   7        1.00       -1.29      1.42 o
   1   9   7        5.24        6.35      1.17 o
   2   9   7        6.98        6.80      1.28 o
   3   9   7        9.01        5.18      1.68 o
   4   9   7       15.70       12.09      2.54 o
   5   9   7        2.45        3.90      2.25 o
   6   9   7        3.43        2.34      4.30 o
   7   9   7        0.99        1.76      2.69 o
   0  10   7        0.95        0.48      1.49 o
   1  10   7        0.52        1.50      1.10 o
   2  10   7       15.57       16.87      1.61 o
   3  10   7        3.01        1.04      1.97 o
   4  10   7        0.91        0.19      2.34 o
   5  10   7        2.94        3.21      2.53 o
   6  10   7        2.31        3.03      2.77 o
   0  11   7        8.59        9.76      2.19 o
   1  11   7        5.77        4.28      1.71 o
   2  11   7        2.58        3.41      2.00 o
   3  11   7        0.45       -0.57      2.07 o
   4  11   7        0.90       -0.65      2.62 o
   5  11   7        0.94        3.54      2.68 o
   6  11   7        1.71        3.02      3.00 o
   0  12   7       10.04       10.43      2.30 o
   1  12   7        1.92        2.00      1.74 o
   2  12   7        2.31        3.00      2.10 o
   3  12   7        3.36        5.99      2.77 o
   4  12   7        1.21       -0.39      3.58 o
   5  12   7        0.09        2.60      2.84 o
   0  13   7        3.66        3.68      3.18 o
   1  13   7        3.33        3.40      1.89 o
   2  13   7        1.37       -0.22      2.96 o
   3  13   7        3.49       -1.11      2.52 o
   4  13   7        2.11        5.52      3.42 o
   0  14   7        6.87        4.64      3.21 o
   1  14   7       15.22       13.78      3.04 o
   2  14   7        7.77        8.14      3.60 o
   3  14   7        4.36        1.55      4.27 o
   0   0   8       44.99       41.98      2.79 o
   1   0   8      199.06      228.25      3.76 o
   2   0   8       27.97       26.13      1.33 o
   3   0   8        3.85        1.73      1.19 o
   4   0   8        6.46        6.75      1.29 o
   5   0   8       23.49       21.33      3.05 o
   6   0   8        1.80        5.73      2.45 o
   7   0   8        0.40        1.04      4.18 o
   8   0   8        0.18        4.18      7.00 o
   0   1   8       38.33       39.20      1.89 o
   1   1   8      138.26      135.21      2.20 o
   2   1   8       35.11       34.79      1.16 o
   3   1   8       38.18       38.05      1.50 o
   4   1   8        5.62        5.69      1.13 o
   5   1   8        1.65        0.22      1.17 o
   6   1   8        7.12        8.39      1.78 o
   7   1   8        3.37        2.75      2.66 o
   8   1   8        0.47       -2.15      4.25 o
   0   2   8       22.18       31.48      1.48 o
   1   2   8      951.78     1023.92      6.99 o
   2   2   8      452.76      463.42      4.06 o
   3   2   8      437.85      468.99      5.42 o
   4   2   8       18.67       23.62      1.43 o
   5   2   8       92.03       93.90      3.33 o
   6   2   8       16.84       15.70      2.29 o
   7   2   8        6.24        2.91      3.41 o
   8   2   8        0.65        9.60      5.19 o
   0   3   8       28.56       30.62      1.82 o
   1   3   8       44.08       53.41      1.53 o
   2   3   8       11.38       11.84      0.88 o
   3   3   8      100.12      107.32      2.72 o
   4   3   8      106.82      102.52      2.97 o
   5   3   8       24.56       19.00      1.42 o
   6   3   8        8.40        4.48      1.95 o
   7   3   8       15.27       18.83      2.88 o
   8   3   8        7.27        4.48     10.13 o
   0   4   8        0.24        1.12      1.02 o
   1   4   8       40.57       42.82      1.45 o
   2   4   8       35.99       38.30      1.46 o
   3   4   8       18.95       20.22      1.43 o
   4   4   8       12.78        9.30      1.43 o
   5   4   8       44.97       48.61      2.29 o
   6   4   8       59.55       60.92      3.79 o
   7   4   8        5.10        3.32      2.24 o
   8   4   8        0.55        2.04      5.24 o
   0   5   8       16.56       16.14      1.66 o
   1   5   8       24.30       28.65      1.45 o
   2   5   8       74.39       77.20      2.40 o
   3   5   8       96.75       97.16      3.10 o
   4   5   8       30.67       26.73      2.01 o
   5   5   8       17.28       17.82      1.91 o
   6   5   8        3.67        1.85      1.71 o
   7   5   8       15.88       19.02      2.91 o
   8   5   8       11.44       15.62      5.44 o
   0   6   8       30.65       29.83      2.11 o
   1   6   8       67.17       69.26      1.91 o
   2   6   8       53.74       47.37      2.03 o
   3   6   8       39.58       31.05      2.17 o
   4   6   8       65.66       66.31      2.97 o
   5   6   8       16.25       14.37      2.08 o
   6   6   8       30.41       30.00      2.69 o
   7   6   8       15.52       16.01      3.34 o
   8   6   8        1.51        0.68      4.80 o
   0   7   8      548.37      564.38      8.00 o
   1   7   8       48.80       52.64      1.90 o
   2   7   8      739.04      718.26      7.80 o
   3   7   8        4.77        3.63      1.54 o
   4   7   8      200.96      199.45      4.23 o
   5   7   8       47.65       42.50      3.21 o
   6   7   8       16.49       14.44      2.77 o
   7   7   8        0.05        2.75      4.25 o
   0   8   8        0.43       -1.41      1.41 o
   1   8   8        7.88        7.82      1.29 o
   2   8   8       45.99       43.20      2.74 o
   3   8   8        3.43        4.64      1.67 o
   4   8   8       16.46       18.47      2.26 o
   5   8   8       11.54        7.79      2.41 o
   6   8   8       11.57       10.08      2.54 o
   7   8   8        5.74        5.42      3.60 o
   0   9   8        1.66       -1.08      1.88 o
   1   9   8       24.23       20.80      1.71 o
   2   9   8       15.61       14.03      1.67 o
   3   9   8        4.83        5.21      2.05 o
   4   9   8        0.81        1.71      2.01 o
   5   9   8        6.42        4.85      2.88 o
   6   9   8        0.17        1.06      2.51 o
   7   9   8        2.03        4.20      2.90 o
   0  10   8       15.35       13.20      2.03 o
   1  10   8        6.29        6.93      1.41 o
   2  10   8        4.94        5.08      1.77 o
   3  10   8        3.80        1.31      2.00 o
   4  10   8        3.81        5.00      2.57 o
   5  10   8        8.15        8.67      2.83 o
   6  10   8        3.12        5.41      2.76 o
   0  11   8       12.10       11.47      2.64 o
   1  11   8       10.16       11.46      1.62 o
   2  11   8        5.96        5.63      2.18 o
   3  11   8        6.99        7.98      2.70 o
   4  11   8       15.27       16.23      3.34 o
   5  11   8        0.52       -0.60      2.58 o
   0  12   8       17.44       17.31      2.99 o
   1  12   8        5.21        7.26      1.82 o
   2  12   8        0.08        0.20      2.12 o
   3  12   8        0.96        2.99      2.92 o
   4  12   8        3.92        4.36      3.23 o
   5  12   8        3.55        1.45      2.90 o
   0  13   8        3.82        4.34      2.57 o
   1  13   8        2.18        2.57      2.50 o
   2  13   8        2.80       -1.53      3.08 o
   3  13   8        1.39       -2.79      3.80 o
   4  13   8        2.53        2.07      5.31 o
   0  14   8        5.48        5.83      5.46 o
   1  14   8       22.33       30.22      5.01 o
   2  14   8        2.96        0.20      4.11 o
   1   0   9      117.95      102.06      2.96 o
   2   0   9       48.81       53.72      2.14 o
   3   0   9       11.68       11.61      1.47 o
   4   0   9        9.88       16.00      2.22 o
   5   0   9        6.70        6.60      1.76 o
   6   0   9        0.35        0.36      2.61 o
   7   0   9        7.04        7.89      3.11 o
   8   0   9        1.28        0.49      7.00 o
   0   1   9      108.10       96.10      2.98 o
   1   1   9       96.59      109.54      2.18 o
   2   1   9       69.43       65.30      1.85 o
   3   1   9       12.71       14.16      1.24 o
   4   1   9       13.79       16.69      1.32 o
   5   1   9       21.93       21.22      1.56 o
   6   1   9        8.84       10.09      2.04 o
   7   1   9        1.55        1.84      2.16 o
   8   1   9        0.02        7.48      5.07 o
   0   2   9      298.61      290.27      4.34 o
   1   2   9       48.32       54.41      1.54 o
   2   2   9       54.13       58.28      1.65 o
   3   2   9      140.53      139.99      3.75 o
   4   2   9       28.30       30.57      1.86 o
   5   2   9        2.11        2.77      1.32 o
   6   2   9        9.44       11.59      2.17 o
   7   2   9       14.63       16.31      2.91 o
   8   2   9        2.18        3.68      4.88 o
   0   3   9        8.09        6.83      1.27 o
   1   3   9      150.92      168.10      2.55 o
   2   3   9      154.97      140.96      2.84 o
   3   3   9       26.12       31.98      2.86 o
   4   3   9       41.66       36.81      2.07 o
   5   3   9       59.73       59.10      2.54 o
   6   3   9       41.71       45.31      3.46 o
   7   3   9        0.28        2.71      2.29 o
   8   3   9        7.29       10.03      5.90 o
   0   4   9        0.18        1.04      1.26 o
   1   4   9       12.07       12.76      1.12 o
   2   4   9       86.10       84.03      2.12 o
   3   4   9       49.05       55.65      2.81 o
   4   4   9       51.60       49.63      2.56 o
   5   4   9        7.09        8.39      1.85 o
   6   4   9       37.28       41.78      2.70 o
   7   4   9       19.40       22.48      4.28 o
   8   4   9       20.48       17.78      8.17 o
   0   5   9       12.14       13.86      1.63 o
   1   5   9       54.13       56.04      1.81 o
   2   5   9       59.29       62.28      1.99 o
   3   5   9        5.57        6.26      1.19 o
   4   5   9       33.31       32.98      2.27 o
   5   5   9       30.92       33.77      2.51 o
   6   5   9        9.82        7.33      2.04 o
   7   5   9        7.73       10.10      2.79 o
   8   5   9        6.85        1.56      4.42 o
   0   6   9      389.73      373.31      6.22 o
   1   6   9       39.50       40.26      1.77 o
   2   6   9       20.36       21.26      1.57 o
   3   6   9        2.99        2.24      1.43 o
   4   6   9       50.20       49.07      2.73 o
   5   6   9        9.30       11.78      2.28 o
   6   6   9        7.54       12.33      2.78 o
   7   6   9        4.93        2.05      3.50 o
   0   7   9      525.14      518.18      8.13 o
   1   7   9       17.25       16.82      1.59 o
   2   7   9      377.19      385.43      5.44 o
   3   7   9       36.42       35.24      2.64 o
   4   7   9       84.40       79.35      3.86 o
   5   7   9        1.96        3.15      2.40 o
   6   7   9       29.67       27.73      3.13 o
   7   7   9        7.75        8.87      2.87 o
   0   8   9      448.68      450.41      7.93 o
   1   8   9       10.40        9.27      1.88 o
   2   8   9       95.51      103.13      3.12 o
   3   8   9       21.36       22.62      2.42 o
   4   8   9      112.69      114.28      4.44 o
   5   8   9        8.93        9.89      2.88 o
   6   8   9       12.03       15.72      3.49 o
   7   8   9        1.35        3.77      4.45 o
   0   9   9       15.54       13.43      2.09 o
   1   9   9       30.67       29.42      1.88 o
   2   9   9        2.21        1.54      1.37 o
   3   9   9       37.40       38.72      3.35 o
   4   9   9       16.10       15.98      2.63 o
   5   9   9        4.10        5.02      2.55 o
   6   9   9        4.51        6.99      2.87 o
   0  10   9        1.55        4.86      2.40 o
   1  10   9        1.19        1.29      1.24 o
   2  10   9        0.80       -1.29      1.74 o
   3  10   9        4.23        1.28      2.09 o
   4  10   9        0.68        3.52      2.56 o
   5  10   9        3.33        3.25      3.41 o
   6  10   9        1.85        3.70      2.84 o
   0  11   9        3.00        2.18      2.18 o
   1  11   9        3.59        1.88      1.58 o
   2  11   9        7.34       12.25      2.49 o
   3  11   9        1.09        3.91      2.86 o
   4  11   9        1.19        2.10      2.71 o
   5  11   9        0.04       -1.91      2.50 o
   0  12   9        4.21        8.34      2.75 o
   1  12   9        2.55        4.94      1.97 o
   2  12   9        7.74        8.85      3.01 o
   3  12   9        4.85        8.72      3.40 o
   4  12   9        1.38       -0.60      2.97 o
   0  13   9       12.69       12.89      5.48 o
   1  13   9       23.14       37.61      3.63 o
   2  13   9       17.21       16.83      4.57 o
   3  13   9       18.22       22.88      4.63 o
   0  14   9        0.30        1.92      4.48 o
   1  14   9        2.80        2.01      3.09 o
   0   0  10      176.16      159.99      5.65 o
   1   0  10        2.08        1.79      1.18 o
   2   0  10        1.88        1.87      1.05 o
   3   0  10        0.10       -0.71      1.28 o
   4   0  10        1.33        2.58      1.63 o
   5   0  10        3.92        3.81      1.83 o
   6   0  10       13.40        7.19      3.75 o
   7   0  10        0.03        3.02      3.11 o
   8   0  10        0.66        9.58      7.98 o
   0   1  10        5.00        2.71      1.24 o
   1   1  10       52.18       49.02      1.64 o
   2   1  10       16.24       15.62      1.08 o
   3   1  10       13.85       14.30      1.23 o
   4   1  10       19.01       16.72      1.52 o
   5   1  10        4.07        3.30      1.36 o
   6   1  10        0.02       -0.05      1.75 o
   7   1  10        4.76        4.25      2.55 o
   8   1  10        6.85        7.45      5.73 o
   0   2  10       11.87       11.30      1.31 o
   1   2  10      124.95      122.19      2.55 o
   2   2  10        1.14        0.62      0.77 o
   3   2  10       33.88       33.26      1.93 o
   4   2  10       27.91       27.12      2.04 o
   5   2  10       20.99       19.99      1.96 o
   6   2  10        8.67        9.29      1.89 o
   7   2  10       10.49       10.95      2.85 o
   8   2  10        2.66        4.80     13.69 o
   0   3  10      530.42      510.24      7.40 o
   1   3  10       18.59       20.41      1.28 o
   2   3  10      124.32      124.96      3.03 o
   3   3  10       14.73       14.15      1.57 o
   4   3  10      176.28      180.99      4.10 o
   5   3  10       11.20        9.79      1.87 o
   6   3  10       19.97       15.21      2.17 o
   7   3  10        6.92        6.74      2.64 o
   8   3  10        7.92        2.81      7.06 o
   0   4  10      105.92      114.60      4.86 o
   1   4  10       31.66       35.21      1.59 o
   2   4  10       72.65       68.11      2.08 o
   3   4  10        6.67        8.11      1.36 o
   4   4  10      156.60      160.49      4.08 o
   5   4  10       42.60       41.92      2.79 o
   6   4  10       43.12       42.51      3.12 o
   7   4  10        0.31        0.69      2.49 o
   8   4  10        9.31       23.98      3.87 o
   0   5  10       17.74       15.38      1.87 o
   1   5  10       19.91       22.94      1.43 o
   2   5  10       29.01       27.59      1.62 o
   3   5  10       29.73       27.92      2.27 o
   4   5  10        6.16        4.36      1.71 o
   5   5  10        1.79       -0.28      1.72 o
   6   5  10       29.67       28.19      2.68 o
   7   5  10        9.82       11.86      4.60 o
   0   6  10       96.62       98.38      3.83 o
   1   6  10       22.19       19.35      1.66 o
   2   6  10      138.04      130.49      3.21 o
   3   6  10       10.85       10.48      1.88 o
   4   6  10       34.00       26.92      2.69 o
   5   6  10        2.90        2.55      1.92 o
   6   6  10        1.26        2.61      2.12 o
   7   6  10        3.09       10.54      4.34 o
   0   7  10       64.49       56.08      4.20 o
   1   7  10        3.07        3.50      1.24 o
   2   7  10        2.61        3.26      1.28 o
   3   7  10        3.14        6.22      1.86 o
   4   7  10       29.82       32.95      3.04 o
   5   7  10        1.57        4.90      2.20 o
   6   7  10        5.70        8.84      2.83 o
   7   7  10        2.56        7.13      3.52 o
   0   8  10      213.31      230.21      5.45 o
   1   8  10      113.96      103.30      3.34 o
   2   8  10      359.35      343.29      5.59 o
   3   8  10       37.52       36.19      2.88 o
   4   8  10       57.39       56.20      3.76 o
   5   8  10       16.09       14.88      2.74 o
   6   8  10       23.01       25.94      3.37 o
   0   9  10       21.47       17.98      2.34 o
   1   9  10       19.11       20.42      1.72 o
   2   9  10       23.16       25.78      2.58 o
   3   9  10       10.02       12.95      2.62 o
   4   9  10       19.31       10.56      2.65 o
   5   9  10        7.75        9.25      2.79 o
   6   9  10       16.70       19.01      3.43 o
   0  10  10        2.68        4.62      2.29 o
   1  10  10        2.62        1.37      1.41 o
   2  10  10        1.50        0.27      1.95 o
   3  10  10        1.45        1.84      2.03 o
   4  10  10        4.44        6.41      3.62 o
   5  10  10        1.30       -0.07      2.62 o
   0  11  10        7.60       10.46      2.66 o
   1  11  10        2.56        3.43      1.78 o
   2  11  10        2.83        9.64      2.38 o
   3  11  10        0.41        0.28      3.94 o
   4  11  10        6.18        6.01      3.11 o
   5  11  10        1.39       -1.30      2.72 o
   0  12  10        0.61        1.76      2.41 o
   1  12  10        4.02        6.91      2.18 o
   2  12  10       13.54       20.82      4.06 o
   3  12  10        2.31        1.87      3.29 o
   4  12  10        0.47        2.64      3.09 o
   0  13  10       14.39       14.78      4.34 o
   1  13  10       25.44       44.70      4.54 o
   2  13  10        0.13        1.79      3.42 o
   1   0  11       95.33       90.91      3.15 o
   2   0  11       20.78       22.28      2.33 o
   3   0  11       41.41       50.34      3.13 o
   4   0  11       27.08       23.87      3.42 o
   5   0  11        0.94        1.52      1.88 o
   6   0  11        8.57        8.75      2.80 o
   7   0  11        2.33        8.47      3.79 o
   8   0  11       12.75       16.01      5.47 o
   0   1  11       66.46       66.88      3.02 o
   1   1  11       13.19       12.24      1.14 o
   2   1  11        4.67        3.35      0.96 o
   3   1  11       17.16       16.66      1.60 o
   4   1  11       31.62       33.12      1.94 o
   5   1  11       17.47       19.21      1.94 o
   6   1  11        6.59        6.20      1.78 o
   7   1  11        5.58        9.14      2.92 o
   8   1  11        2.33       12.42      3.63 o
   0   2  11      137.48      131.71      3.48 o
   1   2  11       15.26       15.23      1.23 o
   2   2  11       45.75       49.44      2.03 o
   3   2  11       13.69       11.96      1.66 o
   4   2  11       52.19       48.76      2.64 o
   5   2  11       23.57       19.44      2.22 o
   6   2  11        4.02        3.39      1.95 o
   7   2  11        0.73        2.45      2.67 o
   8   2  11        3.05       12.24      3.55 o
   0   3  11      911.59      895.22     11.72 o
   1   3  11       72.11       66.15      2.25 o
   2   3  11      654.67      640.66      6.85 o
   3   3  11       43.31       43.28      2.57 o
   4   3  11      194.73      196.74      4.51 o
   5   3  11        9.10       10.89      2.02 o
   6   3  11       58.01       58.39      3.33 o
   7   3  11        4.54        3.03      2.52 o
   0   4  11        0.17       -1.85      1.85 o
   1   4  11        4.95        2.15      1.10 o
   2   4  11       97.71       92.02      3.01 o
   3   4  11       14.40       16.57      2.09 o
   4   4  11       37.64       44.90      2.83 o
   5   4  11        9.39        8.58      2.06 o
   6   4  11       36.48       38.09      3.62 o
   7   4  11        7.45        6.81      2.82 o
   0   5  11        8.61        6.26      1.91 o
   1   5  11        2.40       -0.21      1.00 o
   2   5  11        5.35        2.42      1.11 o
   3   5  11        2.97        2.11      1.60 o
   4   5  11        3.73        1.99      1.70 o
   5   5  11        7.49        7.16      2.15 o
   6   5  11        7.47        3.44      2.34 o
   7   5  11        1.18        2.89      4.62 o
   0   6  11       12.67        9.75      2.23 o
   1   6  11       22.63       24.78      1.78 o
   2   6  11       15.81       15.83      1.63 o
   3   6  11        4.26        2.08      1.75 o
   4   6  11       13.91       11.59      3.09 o
   5   6  11        3.42        4.89      2.20 o
   6   6  11        6.05        9.18      2.94 o
   7   6  11        0.80        2.01      5.04 o
   0   7  11       51.31       49.59      3.13 o
   1   7  11        8.69        4.19      1.31 o
   2   7  11        7.57       12.60      1.60 o
   3   7  11       12.74       11.49      2.29 o
   4   7  11       31.63       30.10      3.03 o
   5   7  11        2.63        1.12      2.08 o
   6   7  11        5.84        9.08      3.25 o
   7   7  11        1.63       -6.26      6.26 o
   0   8  11      160.63      144.76      4.70 o
   1   8  11       95.71       90.26      3.43 o
   2   8  11       30.38       28.35      2.06 o
   3   8  11       42.53       38.89      3.23 o
   4   8  11       48.60       49.87      3.76 o
   5   8  11       15.56       14.07      2.89 o
   6   8  11        8.41        7.97      2.91 o
   0   9  11       48.55       48.58      3.64 o
   1   9  11       36.56       39.31      2.32 o
   2   9  11       24.55       22.70      2.56 o
   3   9  11        0.72       -1.23      1.92 o
   4   9  11       31.73       33.37      3.52 o
   5   9  11        2.59        5.27      2.89 o
   6   9  11        6.59        8.38      2.96 o
   0  10  11        6.98        7.14      2.41 o
   1  10  11        1.26        1.03      1.66 o
   2  10  11        6.05        5.22      2.01 o
   3  10  11        0.95        1.57      2.86 o
   4  10  11        8.80       11.10      3.16 o
   5  10  11        0.51        2.77      2.72 o
   0  11  11       13.76       25.54      5.24 o
   1  11  11        1.49        0.15      1.72 o
   2  11  11        6.01        7.39      2.55 o
   3  11  11        3.91        6.51      2.76 o
   4  11  11        2.73       -2.73      2.73 o
   0  12  11        4.34        1.86      2.74 o
   1  12  11        8.58       14.02      4.59 o
   2  12  11        7.95       10.91      3.12 o
   3  12  11        5.62        8.38      4.42 o
   0  13  11        2.80        4.27      4.91 o
   1  13  11        2.91        1.31      5.95 o
   2  13  11        3.18        6.50      5.49 o
   0   0  12       24.62       28.22      7.06 o
   1   0  12        4.60        0.94      1.71 o
   2   0  12        2.33        1.16      1.37 o
   3   0  12       12.85       11.66      2.35 o
   4   0  12        1.78       -0.23      1.92 o
   5   0  12        5.22        7.50      3.19 o
   6   0  12        3.88        2.79      2.34 o
   7   0  12       14.46       13.60      5.24 o
   0   1  12       56.98       54.13      3.60 o
   1   1  12        2.68        2.45      1.13 o
   2   1  12       33.73       29.97      1.79 o
   3   1  12       29.95       30.14      2.20 o
   4   1  12        5.72        7.87      1.79 o
   5   1  12        1.71        0.92      1.60 o
   6   1  12       32.34       35.75      2.85 o
   7   1  12        4.41        9.30      3.12 o
   0   2  12      558.63      542.70      7.91 o
   1   2  12       17.65       17.99      1.56 o
   2   2  12      910.40      859.83      9.09 o
   3   2  12       43.08       38.46      2.75 o
   4   2  12      107.03      116.63      3.79 o
   5   2  12        5.53        7.91      1.98 o
   6   2  12       66.28       60.83      3.48 o
   7   2  12        9.65       10.01      3.09 o
   0   3  12      457.32      432.79      8.05 o
   1   3  12       16.50       15.98      1.54 o
   2   3  12      191.70      188.50      4.03 o
   3   3  12       30.13       27.46      2.49 o
   4   3  12      128.71      121.42      3.77 o
   5   3  12        4.41        3.79      1.98 o
   6   3  12        7.69        9.36      2.25 o
   7   3  12        5.56        5.14      2.76 o
   0   4  12       61.84       55.77      3.53 o
   1   4  12       11.17       10.05      1.46 o
   2   4  12      148.83      147.42      3.58 o
   3   4  12        5.75        4.93      1.95 o
   4   4  12       53.33       49.97      3.07 o
   5   4  12        4.76        6.32      2.11 o
   6   4  12        2.63        2.48      2.53 o
   7   4  12        2.65        2.60      3.23 o
   0   5  12        4.27        4.25      2.06 o
   1   5  12        3.73        3.23      1.26 o
   2   5  12       19.04       19.23      1.80 o
   3   5  12        3.93        3.39      1.87 o
   4   5  12        6.19        5.61      2.43 o
   5   5  12        0.10        0.20      1.92 o
   6   5  12        3.59        3.11      2.41 o
   7   5  12        2.10        2.96      3.14 o
   0   6  12        5.14        2.96      1.90 o
   1   6  12        1.35       -1.16      1.16 o
   2   6  12        6.15        5.91      1.47 o
   3   6  12        6.02        7.98      1.96 o
   4   6  12       10.33       11.00      2.36 o
   5   6  12        5.11        9.45      2.40 o
   6   6  12        8.57        9.98      3.11 o
   7   6  12        1.61       -6.02      6.02 o
   0   7  12       10.64        9.06      2.34 o
   1   7  12       33.46       30.50      2.00 o
   2   7  12       23.11       21.04      2.19 o
   3   7  12       23.98       27.53      2.62 o
   4   7  12        3.40        4.54      2.13 o
   5   7  12        5.74        6.71      2.48 o
   6   7  12        5.17        7.04      2.82 o
   0   8  12        0.02        0.15      2.01 o
   1   8  12        7.72        5.86      1.44 o
   2   8  12       18.42       22.04      2.48 o
   3   8  12        6.30        5.65      2.24 o
   4   8  12       14.36       15.17      2.94 o
   5   8  12        1.20        0.20      2.62 o
   6   8  12       12.45       17.37      3.38 o
   0   9  12        1.58       -1.54      1.88 o
   1   9  12        8.26        5.77      1.68 o
   2   9  12       15.82       13.65      2.31 o
   3   9  12       21.90       21.75      3.10 o
   4   9  12        6.15        6.42      2.87 o
   5   9  12        0.55        0.27      2.53 o
   0  10  12        1.47        5.48      2.37 o
   1  10  12        3.52        4.19      1.83 o
   2  10  12        8.10       13.38      2.45 o
   3  10  12        1.80        0.73      3.09 o
   4  10  12        4.18        8.54      3.42 o
   5  10  12        1.28       -1.96      5.77 o
   0  11  12        1.97       -0.56      2.56 o
   1  11  12        2.20       -0.24      1.91 o
   2  11  12       12.47        9.03      3.18 o
   3  11  12        1.77        3.31      2.94 o
   4  11  12        0.14        3.40      3.84 o
   0  12  12       10.83       12.97      4.97 o
   1  12  12        4.98        1.19      3.15 o
   2  12  12        2.70       -1.87      2.93 o
   1   0  13        7.89        8.99      2.22 o
   2   0  13        7.72        4.92      1.91 o
   3   0  13        5.87        5.91      2.18 o
   4   0  13       20.87       22.89      3.05 o
   5   0  13       31.72       33.15      3.60 o
   6   0  13        1.47       -2.04      2.78 o
   7   0  13        0.02       10.70      5.07 o
   0   1  13      218.89      195.84      6.31 o
   1   1  13       30.40       30.15      1.89 o
   2   1  13       23.88       20.28      1.67 o
   3   1  13       11.80        7.67      1.80 o
   4   1  13      128.08      131.98      4.18 o
   5   1  13        0.72       -0.04      1.82 o
   6   1  13        7.65        7.60      2.04 o
   7   1  13        1.36       11.20      3.19 o
   0   2  13     1026.84     1021.67     12.56 o
   1   2  13       14.11       15.65      1.59 o
   2   2  13      510.77      508.50      6.62 o
   3   2  13        1.04       -0.33      1.68 o
   4   2  13      250.98      255.95      6.32 o
   5   2  13       16.23       13.15      2.12 o
   6   2  13       19.44       26.76      2.76 o
   7   2  13        2.24        4.15      3.17 o
   0   3  13      142.86      132.67      4.87 o
   1   3  13       34.29       29.96      2.02 o
   2   3  13        5.36        0.78      1.32 o
   3   3  13       25.61       23.72      2.72 o
   4   3  13       40.37       42.77      2.89 o
   5   3  13       14.73       14.37      2.26 o
   6   3  13        2.89        2.34      2.16 o
   7   3  13        0.59        3.56      2.60 o
   0   4  13      140.76      140.76      5.08 o
   1   4  13        4.26        2.22      1.28 o
   2   4  13       39.25       39.53      2.45 o
   3   4  13        0.52       -0.47      1.71 o
   4   4  13       17.81       19.62      2.42 o
   5   4  13        2.92        3.28      2.06 o
   6   4  13        5.89        3.98      2.32 o
   7   4  13        0.27        2.37      3.03 o
   0   5  13        2.99        3.42      2.12 o
   1   5  13        8.16        7.68      1.44 o
   2   5  13        7.48        7.86      1.56 o
   3   5  13        2.40        5.93      2.13 o
   4   5  13       10.72       11.72      2.22 o
   5   5  13        4.97        5.87      2.28 o
   6   5  13        4.71       11.48      2.81 o
   0   6  13        1.25        3.32      1.98 o
   1   6  13        4.92        3.42      1.54 o
   2   6  13        7.53        8.11      1.61 o
   3   6  13        8.68       12.26      2.16 o
   4   6  13        5.95        5.16      2.08 o
   5   6  13        1.00        3.84      2.36 o
   6   6  13        2.57        7.72      2.78 o
   0   7  13        3.40        3.19      2.26 o
   1   7  13        7.96        6.86      1.50 o
   2   7  13       14.02       14.63      2.36 o
   3   7  13        3.72        6.58      2.18 o
   4   7  13        1.41        1.98      2.36 o
   5   7  13        5.76        5.80      2.61 o
   6   7  13        0.40        2.25      2.98 o
   0   8  13        0.04        1.96      2.09 o
   1   8  13        4.57        5.83      1.72 o
   2   8  13        5.56        5.41      2.16 o
   3   8  13        4.88        8.64      2.40 o
   4   8  13        7.46        7.20      2.62 o
   5   8  13        1.39        1.81      2.52 o
   0   9  13        0.00        1.89      2.24 o
   1   9  13        1.15       -0.28      1.64 o
   2   9  13        3.01        5.30      2.26 o
   3   9  13        3.58        8.17      2.60 o
   4   9  13        2.35        6.32      3.52 o
   5   9  13        5.79        3.94      3.09 o
   0  10  13        0.08       -1.14      2.11 o
   1  10  13        0.13       -1.27      2.42 o
   2  10  13        0.73       -0.57      2.50 o
   3  10  13        2.53        8.73      4.65 o
   4  10  13        0.78        1.46      2.62 o
   0  11  13        1.07       -1.11      3.56 o
   1  11  13        0.23       -2.64      2.64 o
   2  11  13        0.24       -2.19      2.78 o
   3  11  13        0.14       -2.96      2.96 o
   0  12  13        3.57        0.18      3.62 o
   1  12  13        1.91        3.15      4.93 o
   0   0  14       40.70       34.85      4.90 o
   1   0  14       69.63       68.69      3.64 o
   2   0  14       44.03       41.09      3.32 o
   3   0  14        0.75        0.91      2.34 o
   4   0  14       13.19       18.44      3.58 o
   5   0  14        6.41       11.11      2.87 o
   6   0  14       53.64       61.54      7.49 o
   7   0  14        3.38        5.01      7.04 o
   0   1  14      181.41      184.54      6.08 o
   1   1  14       36.02       38.82      2.37 o
   2   1  14      297.27      290.57      4.87 o
   3   1  14        6.78        5.58      1.77 o
   4   1  14       67.98       73.03      3.72 o
   5   1  14        0.85        2.56      2.05 o
   6   1  14       25.46       26.08      2.93 o
   7   1  14        2.32        1.84      3.45 o
   0   2  14      139.47      130.54      4.44 o
   1   2  14       13.15       11.36      1.51 o
   2   2  14       45.54       40.53      2.24 o
   3   2  14        5.69        3.36      1.91 o
   4   2  14       34.11       32.17      2.96 o
   5   2  14        0.47        1.21      2.08 o
   6   2  14       23.71       17.88      2.73 o
   7   2  14        1.53        5.32      8.10 o
   0   3  14       30.58       38.59      3.31 o
   1   3  14       43.34       39.08      2.28 o
   2   3  14      166.63      153.29      4.02 o
   3   3  14       14.84       12.39      2.30 o
   4   3  14        5.84        5.02      2.10 o
   5   3  14        4.49        3.10      2.18 o
   6   3  14       16.75       13.96      3.21 o
   0   4  14        5.91        6.71      2.19 o
   1   4  14       18.90       15.23      1.93 o
   2   4  14       20.50       19.43      1.99 o
   3   4  14       15.59       11.26      2.25 o
   4   4  14        6.31        6.40      2.20 o
   5   4  14        3.37        8.89      2.73 o
   6   4  14        9.72        8.11      3.04 o
   0   5  14        0.55        1.73      1.94 o
   1   5  14        5.88        4.45      1.48 o
   2   5  14        1.24        0.68      1.32 o
   3   5  14        1.86        4.44      2.11 o
   4   5  14        1.14       -2.01      2.01 o
   5   5  14        0.76       -0.19      2.30 o
   6   5  14        1.00        2.94      2.61 o
   0   6  14        0.88        0.47      2.02 o
   1   6  14        3.43        3.26      1.86 o
   2   6  14        1.86        1.39      1.50 o
   3   6  14        1.27        1.70      2.70 o
   4   6  14        4.78        8.16      2.35 o
   5   6  14        1.25        4.16      2.34 o
   6   6  14        2.08        9.66      2.98 o
   0   7  14        0.73        1.92      1.99 o
   1   7  14        3.70        2.93      1.66 o
   2   7  14        1.14        1.28      1.97 o
   3   7  14        2.22        2.48      2.25 o
   4   7  14        0.01        1.59      2.50 o
   5   7  14        5.35        6.45      2.61 o
   0   8  14        1.70        4.81      2.44 o
   1   8  14        9.19        8.85      1.91 o
   2   8  14        5.33        5.61      2.33 o
   3   8  14        5.48        5.58      2.47 o
   4   8  14        0.74        3.20      2.29 o
   5   8  14        5.04        9.65      3.40 o
   0   9  14        5.24        6.17      3.39 o
   1   9  14        6.38        7.92      2.12 o
   2   9  14        0.12        1.84      2.40 o
   3   9  14        2.24        6.37      2.78 o
   4   9  14        5.81        7.45      2.56 o
   0  10  14        0.64       -2.98      3.04 o
   1  10  14        6.32        8.83      2.62 o
   2  10  14        1.86        2.55      2.79 o
   3  10  14        1.26        5.13      3.47 o
   0  11  14        0.35        0.65      3.75 o
   1  11  14        2.69        0.34      2.97 o
   2  11  14        3.26        5.79      3.48 o
   1   0  15       20.60       18.88      2.52 o
   2   0  15      124.14      125.92      5.00 o
   3   0  15       43.88       48.29      4.72 o
   4   0  15       33.64       30.93      3.91 o
   5   0  15        2.56        4.85      3.17 o
   6   0  15       28.21       27.15      5.06 o
   0   1  15      101.99      101.12      5.17 o
   1   1  15        3.47        4.22      1.42 o
   2   1  15       14.27       12.61      1.61 o
   3   1  15        1.16        0.97      1.71 o
   4   1  15       63.27       62.16      3.58 o
   5   1  15        6.70        9.40      2.32 o
   6   1  15        6.70        6.63      2.65 o
   0   2  15       49.62       61.03      4.23 o
   1   2  15       14.46       10.24      1.93 o
   2   2  15       10.42       11.68      1.61 o
   3   2  15        2.94        5.37      2.06 o
   4   2  15       36.49       40.30      3.27 o
   5   2  15        5.36        1.90      2.16 o
   6   2  15        8.84        7.55      2.78 o
   0   3  15        0.17       -1.55      1.87 o
   1   3  15        0.53        0.55      1.68 o
   2   3  15        0.92       -1.35      1.35 o
   3   3  15        4.20        0.11      1.87 o
   4   3  15        0.79       -0.44      1.96 o
   5   3  15        4.45        7.35      2.55 o
   6   3  15        0.40        1.58      2.50 o
   0   4  15       21.32       17.36      2.84 o
   1   4  15       31.39       30.50      2.31 o
   2   4  15       16.57       15.50      1.94 o
   3   4  15       21.60       19.00      2.67 o
   4   4  15       15.58       13.15      2.67 o
   5   4  15        6.19        5.07      2.60 o
   6   4  15        1.93        1.69      2.74 o
   0   5  15       33.27       37.01      3.38 o
   1   5  15        2.24       -0.76      1.45 o
   2   5  15        0.23       -0.14      2.06 o
   3   5  15        4.72        4.98      2.11 o
   4   5  15        5.64        4.43      2.45 o
   5   5  15        0.07        0.05      2.46 o
   0   6  15        5.19        4.35      2.32 o
   1   6  15        0.29       -1.11      1.52 o
   2   6  15        5.85        4.20      2.04 o
   3   6  15        1.68        3.00      2.43 o
   4   6  15        0.62        4.03      2.49 o
   5   6  15        0.25        5.07      3.73 o
   0   7  15        1.42        1.91      2.20 o
   1   7  15        0.47        0.69      1.88 o
   2   7  15        3.81        4.61      2.32 o
   3   7  15        7.21       10.30      2.95 o
   4   7  15        1.99        6.37      2.73 o
   5   7  15        0.90        1.14      2.64 o
   0   8  15        6.41        5.29      2.52 o
   1   8  15        8.30        9.42      2.26 o
   2   8  15        3.78        4.76      2.57 o
   3   8  15        3.53        4.10      2.70 o
   4   8  15        3.24        4.59      2.68 o
   0   9  15        7.78        5.79      3.60 o
   1   9  15       13.03       17.49      2.60 o
   2   9  15        1.64        0.24      2.62 o
   3   9  15       10.57       19.77      3.71 o
   0  10  15        1.04        2.18      3.82 o
   1  10  15        0.26        2.29      6.19 o
   2  10  15        0.04       -3.60      4.70 o
   0   0  16       10.99        8.87      7.00 o
   1   0  16        6.03        5.18      2.21 o
   2   0  16        0.72        1.83      1.97 o
   3   0  16       21.09       20.62      3.74 o
   4   0  16       21.36       14.68      3.80 o
   5   0  16        5.54        5.61      3.49 o
   6   0  16        1.69       -1.99      5.36 o
   0   1  16        3.79        9.73      2.73 o
   1   1  16        0.21        1.52      1.50 o
   2   1  16       23.71       19.26      1.98 o
   3   1  16        8.44        8.31      2.17 o
   4   1  16        5.89        6.88      2.37 o
   5   1  16        1.08        3.75      3.76 o
   6   1  16       19.11       15.13      5.22 o
   0   2  16       11.91       13.00      2.78 o
   1   2  16        1.20        2.12      1.62 o
   2   2  16        4.98        6.05      1.60 o
   3   2  16        1.23        4.42      2.10 o
   4   2  16        4.18        0.62      2.27 o
   5   2  16        2.63        3.88      2.47 o
   6   2  16        0.52       -1.82      5.07 o
   0   3  16        1.36        0.40      2.00 o
   1   3  16        2.42        1.33      1.61 o
   2   3  16       16.80       18.79      3.09 o
   3   3  16       10.40        7.91      2.37 o
   4   3  16        0.13        2.31      2.35 o
   5   3  16        0.65       -2.48      2.48 o
   0   4  16       28.40       26.86      3.25 o
   1   4  16       19.46       18.59      3.45 o
   2   4  16        2.26        5.83      2.40 o
   3   4  16        2.16        0.52      2.18 o
   4   4  16        8.27        7.09      2.56 o
   5   4  16        2.13        3.61      2.50 o
   0   5  16       31.65       37.54      3.63 o
   1   5  16       11.32        9.90      2.04 o
   2   5  16        5.38        3.18      2.62 o
   3   5  16        1.62        2.39      3.07 o
   4   5  16        5.95       10.52      2.72 o
   5   5  16        5.15        8.13      2.92 o
   0   6  16        0.10        2.73      2.34 o
   1   6  16        2.19        3.78      1.73 o
   2   6  16        1.42        1.65      2.88 o
   3   6  16        0.28       -0.95      2.33 o
   4   6  16        0.22        4.01      2.67 o
   0   7  16       28.41       33.49      5.68 o
   1   7  16       14.70       26.21      2.78 o
   2   7  16        7.49        9.45      2.92 o
   3   7  16        4.10        7.74      2.95 o
   4   7  16       10.03       13.06      3.04 o
   0   8  16        0.15        0.04      2.94 o
   1   8  16        0.07        4.33      3.30 o
   2   8  16        0.56       -3.14      3.18 o
   3   8  16        2.19        6.65      4.69 o
   0   9  16        0.20        5.53      3.85 o
   1   9  16       15.82       19.48      6.12 o
   2   9  16        3.72        6.61      3.26 o
   0  10  16        0.23       -0.76      4.24 o
   1   0  17        1.38        2.96      2.87 o
   2   0  17        0.07        0.61      5.40 o
   3   0  17        5.14        6.00      3.30 o
   4   0  17       10.56       10.07      3.71 o
   5   0  17       11.77       12.75      9.14 o
   0   1  17        1.13        6.82      2.74 o
   1   1  17       12.42       12.53      2.11 o
   2   1  17        7.10        7.50      2.48 o
   3   1  17        4.18        6.87      2.58 o
   4   1  17        3.95        3.56      2.59 o
   5   1  17        5.26        6.24      2.90 o
   0   2  17        1.42        9.75      3.88 o
   1   2  17        2.84        4.64      1.97 o
   2   2  17        4.63        5.83      2.43 o
   3   2  17        5.39        9.98      4.91 o
   4   2  17        0.22        3.15      3.17 o
   5   2  17        3.03        2.57      2.72 o
   0   3  17        2.87        5.39      2.59 o
   1   3  17        3.92        3.11      1.84 o
   2   3  17        7.82       10.69      2.79 o
   3   3  17        1.09        1.94      2.38 o
   4   3  17        0.48        0.28      2.39 o
   5   3  17        6.76        4.83      2.85 o
   0   4  17        1.08        3.92      6.01 o
   1   4  17        1.66        1.62      1.89 o
   2   4  17        0.90        6.15      3.31 o
   3   4  17        4.40        3.38      3.48 o
   4   4  17        5.48        5.98      2.75 o
   0   5  17        0.27       -0.96      2.20 o
   1   5  17        5.13        4.69      2.05 o
   2   5  17       11.76        9.65      3.35 o
   3   5  17        4.03        1.57      2.65 o
   4   5  17        2.91        6.77      2.86 o
   0   6  17        5.23       10.38      3.25 o
   1   6  17       12.98       21.07      2.96 o
   2   6  17       23.52       27.42      4.05 o
   3   6  17       10.47       16.13      3.27 o
   4   6  17        3.93        4.46      3.17 o
   0   7  17        0.67        3.63      3.16 o
   1   7  17        7.38       13.83      2.90 o
   2   7  17        5.68        4.34      4.71 o
   3   7  17        6.41        7.58      3.10 o
   0   8  17        4.35        7.77      4.21 o
   1   8  17        3.78       15.24      6.17 o
   2   8  17        1.95        7.37      3.24 o
   0   9  17        0.13        4.38      3.82 o
   0   0  18       14.33       18.70     11.91 o
   1   0  18       11.30       13.52      3.46 o
   2   0  18        0.37        3.86      5.22 o
   3   0  18        0.16        4.41      5.10 o
   4   0  18        5.04       10.94      4.89 o
   0   1  18       19.36       21.17      3.51 o
   1   1  18       19.81       30.72      3.59 o
   2   1  18        1.01        1.35      2.37 o
   3   1  18       12.53       19.66      3.23 o
   4   1  18        0.88        3.23      3.27 o
   0   2  18        4.56        8.90      2.94 o
   1   2  18        8.43       10.39      2.37 o
   2   2  18        0.48        5.86      2.69 o
   3   2  18        1.61        3.86      2.56 o
   4   2  18        0.96        5.53      3.41 o
   0   3  18        0.83        5.15      4.78 o
   1   3  18        0.27        0.36      2.64 o
   2   3  18        1.37        1.86      3.10 o
   3   3  18        2.85        6.10      2.83 o
   4   3  18        1.77       -0.10      3.55 o
   0   4  18        0.06        0.41      2.95 o
   1   4  18        0.54        0.49      1.91 o
   2   4  18        5.20        6.39      2.88 o
   3   4  18        4.58        7.37      2.89 o
   4   4  18        0.52       -1.45      3.30 o
   0   5  18        1.42        1.43      3.02 o
   1   5  18        1.02        4.92      2.38 o
   2   5  18       13.81       13.67      3.53 o
   3   5  18        4.65        4.08      2.88 o
   0   6  18       14.03       12.01      4.37 o
   1   6  18       20.32       33.14      4.46 o
   2   6  18        5.80       10.30      3.69 o
   3   6  18        9.67        7.29      3.26 o
   0   7  18        1.89        0.28      3.39 o
   1   7  18        0.17        6.26      4.41 o
   2   7  18        1.57        7.28      4.30 o
   1   0  19       17.67       26.28      4.23 o
   2   0  19       15.10       20.52      5.37 o
   3   0  19        8.97       21.25      9.15 o
   0   1  19        0.37       -0.32      2.91 o
   1   1  19       17.33       22.09      4.13 o
   2   1  19        0.27        1.29      3.12 o
   3   1  19       11.68       20.13      7.05 o
   0   2  19        0.25       -2.34      2.34 o
   1   2  19        0.10        2.03      3.73 o
   2   2  19        1.31        7.61      5.30 o
   3   2  19        1.14       13.61      7.28 o
   0   3  19        1.36        0.97      3.34 o
   1   3  19        0.86        3.03      2.37 o
   2   3  19        4.61       10.46      4.53 o
   3   3  19        7.46        6.01      3.02 o
   0   4  19        1.73        4.31      3.88 o
   1   4  19        1.27        5.46      3.07 o
   2   4  19       12.11       16.67      3.33 o
   3   4  19        2.15        8.60      6.88 o
   0   5  19       35.88       51.33      6.47 o
   1   5  19       17.00       25.16      4.27 o
   2   5  19        2.04       10.46      3.53 o
   0   6  19        0.03        1.09      3.60 o
   1   6  19        0.80        0.67      4.76 o
   0   0  20        3.71        2.95      5.28 o
   1   0  20       21.40       38.39     11.91 o
   2   0  20        0.43        4.48     11.11 o
   0   1  20        0.16       -0.91      3.38 o
   1   1  20        6.21        7.19      3.38 o
   2   1  20        0.73        9.95      6.15 o
   0   2  20        0.81       -2.95      2.95 o
   1   2  20        6.16        9.23      5.49 o
   2   2  20        0.71       12.76      5.42 o
   0   3  20        1.64        7.19      3.81 o
   1   3  20        1.02        7.05      6.95 o
   0   4  20       21.22       24.75      5.43 o
 
